# Supplementary material for: Comparative genomic analyses illuminate the distinct evolution of megabats within Chiroptera
Source: DNA Res. 2020 Sep 23;27(4):dsaa021. doi: 10.1093/dnares/dsaa021 (PMC7547651; doi:10.1093/dnares/dsaa021)
Supplement: dsaa021_Supplementary_Data [file dsaa021_supplementary_data.zip]

Archive with 2 entries (2 files):
- Figure S1, S2, S3, S4.pptx
- Table S1 to S10.pdf
